# Supplementary material for: Serial interval and incubation period of COVID-19: a systematic review and meta-analysis
Source: BMC Infect Dis. 2021 Mar 11;21:257. doi: 10.1186/s12879-021-05950-x (PMC7948654; doi:10.1186/s12879-021-05950-x)
Supplement: Supplementary file 1 — Additional file 1: Table S1. Assessing the risk of bias for the included studies to estimate the pooled avarage of serial interval of COVID-19, 2020. [file 12879_2021_5950_MOESM1_ESM.xlsx]

## Sheet: Sheet1
Serial interval and incubation period of COVID-19: a systematic review and meta analysis
Author's: Muluneh Alene1, Lieltewok Yismaw1, Moges Agazhe Assemie1, Daniel Bekele Ketema1, Wodaje Gietaneh1, Tilahun Yemanu Birhan2*
Table S1: Assessing the risk of bias for the included studies to estimate the pooled avarage of serial interval of COVID-19, 2020.
Study	Selection	Comparability	Outcome	Quality
Aghaali et al	****	*	**	high
Ali et al	***	*	**	high
Bi et al	****	*	**	high
Bui et al	**	*	**	fair
Cereda et al	**	*	**	fair
Chan et al	****	*	**	high
Cheng et al	**	*	**	fair
Du et al	**	*	**	fair
He et al	****	**	**	high
Li et al	****	*	**	high
Li et al	****	*	**	high
Liu et al	****	*	**	high
Najafi et al	****	**	**	high
Nishiuraa et al	****	*	**	high
Kowk et al	***	*	**	high
Tindale et al	**	*	**	fair
Tindale et al	**	*	**	fair
Viego et al	****	*	**	high
Xu et al	****	**	**	high
Yang et al	****	*	**	high
You et al	***	**	**	high
Zhang et al	***	**	**	high
Zhao et al	***	**	**	high
Risk of bias assessment tool
Selection: scored a maximum of five stars
Comparability: scored a maximum of two stars
outcome: scored a maximum of three stars
