# Supplementary material for: Serial interval and incubation period of COVID-19: a systematic review and meta-analysis
Source: BMC Infect Dis. 2021 Mar 11;21:257. doi: 10.1186/s12879-021-05950-x (PMC7948654; doi:10.1186/s12879-021-05950-x)
Supplement: Supplementary file 2 — Additional file 2: Table S2. Assessing the risk of bias for the included studies to estimate the pooled avarage incubation period of COVID-19, 2020. [file 12879_2021_5950_MOESM2_ESM.xlsx]

## Sheet: Sheet1
Serial interval and incubation period of COVID-19: a systematic review and meta analysis.
Author's: Muluneh Alene1, Lieltewok Yismaw1, Moges Agazhe Assemie1, Daniel Bekele Ketema1, Wodaje Gietaneh1, Tilahun Yemanu Birhan2*
Table S2: Assessing the risk of bias for the included studies to estimate the pooled avarage incubation period of COVID-19, 2020.
Study	Selection	Comparability	Outcome	Quality
Backer et al	**	*	**	fair
Bi et al	****	*	**	high
Cheng et al	***	*	***	high
Han et al	***	*	***	high
Kong	****	*	***	high
Lauer et al	***	*	***	high
Li et al	****	*	**	high
Linton et al	****	*	**	high
Tindale et al	**	*	**	fair
Tindale et al	**	*	**	fair
Viego et al	****	*	**	high
Yang et al	**	*	**	fair
You et al	****	*	***	high
Zhang et al	***	**	**	high
Risk of bias assessment tool
Selection: scored a maximum of five stars
Comparability: scored a maximum of two stars
outcome: scored a maximum of three stars
